# Supplementary material for: A possible new spawning area for Atlantic bluefin tuna (Thunnus thynnus): the first histologic evidence of reproductive activity in the southern Gulf of Mexico
Source: PeerJ. 2019 Jul 3;7:e7187. doi: 10.7717/peerj.7187 (PMC6612257; doi:10.7717/peerj.7187)
Supplement: Supplemental Information 1 [file peerj-07-7187-s001.ods]

## Sheet: Hoja1
Month	Temperature °C	Standard Deviation	Standard Error
January	23.0424881	2.2961	0.692300198
February	23.422226	2.2945	0.69181778
March	25.5742035	2.2815	0.687898133
April	27.0366554	2.2738	0.685576495
May	28.2897186	2.2802	0.687506168
June	28.8145561	2.2846	0.688832818
July	30.057045	2.2993	0.693265035
August	29.9690819	2.3074	0.695707276
September	29.1978817	2.3037	0.694591685
October	27.8575745	2.2999	0.693445941
November	26.2724648	2.3	0.693476093
December	23.8959846	2.3066	0.695466067
Length	Frequency
0	0
5	0
10	0
15	0
20	0
25	0
30	0
35	0
40	0
45	0
50	0
55	0
60	0
65	3.72E-037
70	2.13E-034
75	9.47E-032
80	3.26E-029
85	8.71E-027
90	1.80E-024
95	2.89E-022
100	3.59E-020
105	3.46E-018
110	2.59E-016
115	1.50E-014
120	6.75E-013
125	2.36E-011
130	6.40E-010
135	1.35E-008
140	2.22E-007
145	2.85E-006
150	0.0000285
155	0.0002247
160	0.0013949
165	0.0068776
170	0.0271597
175	0.0867783
180	0.226851
185	0.4906283
190	0.8876042
195	1.361581
200	1.813674
205	2.193125
210	2.566179
215	3.055012
220	3.700482
225	4.415075
230	5.046758
235	5.432464
240	5.430362
245	5.008445
250	4.319403
255	3.614582
260	3.049723
265	2.600024
270	2.164595
275	1.708876
280	1.281847
285	0.9325102
290	0.6597888
295	0.4394475
300	0.2620775
305	0.1338037
310	0.0565871
315	0.0193771
320	0.0052902
325	0.0011397
330	0.0001924
335	0.0000254
340	2.60E-006
345	2.07E-007
350	1.28E-008
355	6.15E-010
360	2.29E-011
365	6.60E-013
370	1.47E-014
375	2.55E-016
380	3.43E-018
385	3.56E-020
390	2.87E-022
395	1.79E-024
400	8.68E-027
